# Supplementary material for: The Impact of Reduced Fire Risk Cigarettes Regulation on Residential Fire Incidents, Mortality and Health Service Utilisation in New South Wales, Australia
Source: Int J Environ Res Public Health. 2022 Sep 30;19(19):12481. doi: 10.3390/ijerph191912481 (PMC9566670; doi:10.3390/ijerph191912481)
Supplement: Supplementary file 1 [file ijerph-19-12481-s001.zip]

Archive with 1 entries (1 files):
- ijerph-1890038-supplementary.pdf
